# Supplementary material for: Immersive Virtual Reality and AI (Generative Pretrained Transformer) to Enhance Student Preparedness for Objective Structured Clinical Examinations: Mixed Methods Study
Source: JMIR Serious Games. 2025 Apr 30;13:e69428. doi: 10.2196/69428 (PMC12079070; doi:10.2196/69428)
Supplement: Multimedia Appendix 5 [file games_v13i1e69428_app5.xlsx]

## Sheet: Sheet1
Group (1 = NoVR, 2 = YesVR)	State Trait Anxiety Inventory Scores
1	59
1	62
1	31
1	45
1	54
1	46
1	34
1	56
1	68
1	59
1	68
1	52
1	59
1	72
1	57
1	58
1	43
1	55
1	54
1	60
1	61
1	50
1	59
1	66
1	48
1	72
1	56
1	49
1	60
1	63
1	35
1	49
2	53
2	61
2	23
2	74
2	45
2	50
2	31
2	55
2	31
2	33
2	39
2	49
2	64
2	25
2	44
2	49
2	26
2	48
2	51
2	34
2	33
2	45
2	44
2	63
2	27
2	42
2	38
2	28
