# Supplementary material for: Immersive Virtual Reality and AI (Generative Pretrained Transformer) to Enhance Student Preparedness for Objective Structured Clinical Examinations: Mixed Methods Study
Source: JMIR Serious Games. 2025 Apr 30;13:e69428. doi: 10.2196/69428 (PMC12079070; doi:10.2196/69428)
Supplement: Multimedia Appendix 6 [file games_v13i1e69428_app6.xlsx]

## Sheet: TAI
Group (1 = NoVR, 2 = YesVR)	Test Anxiety Inventory Scores
1	51
1	50
1	48
1	69
1	28
1	31
1	20
1	47
1	36
1	74
1	26
1	32
1	39
1	26
1	44
1	21
1	37
1	60
1	30
1	31
1	51
1	28
1	56
1	52
1	20
1	53
1	34
1	32
1	49
1	50
1	52
1	61
2	27
2	46
2	41
2	24
2	65
2	43
2	33
2	35
2	27
2	44
2	33
2	34
2	35
2	29
2	61
2	46
2	25
2	58
2	65
2	66
2	38
2	39
2	47
2	44
2	68
2	52
2	46
2	47
