# Supplementary material for: Immersive Virtual Reality and AI (Generative Pretrained Transformer) to Enhance Student Preparedness for Objective Structured Clinical Examinations: Mixed Methods Study
Source: JMIR Serious Games. 2025 Apr 30;13:e69428. doi: 10.2196/69428 (PMC12079070; doi:10.2196/69428)
Supplement: Multimedia Appendix 7 [file games_v13i1e69428_app7.xlsx]

## Sheet: Preparedness Scores
ConfidencePre	AwarenessPre	KnowledgePre	UnderstandingPre	SkillPre	ConfidencePost	AwarenessPost	KnowledgePost	UnderstandingPost	SkillPost
3	1	3	2	2	2	4	2	2	2
2	2	4	3	3	3	2	3	3	3
3	3	3	3	3	4	4	5	5	5
2	2	2	2	2	2	3	2	3	3
3	3	3	4	4	3	4	4	5	4
2	2	2	2	2	4	4	3	4	5
2	4	2	5	1	3	4	3	4	3
2	2	2	2	3	2	4	2	3	3
3	4	3	4	2	4	4	3	4	4
1	5	2	2	4	5	5	5	5	5
2	2	3	3	2	3	3	2	3	3
2	4	2	3	4	3	3	4	4	5
4	3	3	3	4	3	2	2	3	4
3	2	3	2	3	5	4	4	5	5
3	4	3	3	3	3	4	4	4	4
3	3	2	3	3	3	3	3	2	4
2	3	1	3	3	5	5	5	5	5
3	4	2	4	2	5	5	5	5	5
4	2	4	3	4	3	5	3	5	5
3	4	4	4	3	5	5	4	5	3
4	4	4	4	4	4	4	4	4	4
5	5	4	4	4	3	3	4	4	4
2	4	3	4	5	3	3	3	3	2
3	5	3	5	3	2	4	4	3	4
1	2	3	4	3	5	5	5	5	5
2	3	2	4	3	3	4	4	3	4
4	5	3	4	1	3	4	4	4	5
3	2	4	4	4	4	5	5	5	5
